# Supplementary material for: Lipase-Catalyzed Preparation and Optimization of Structured Phosphatidylcholine Containing Nervonic Acid
Source: Molecules. 2024 Mar 29;29(7):1539. doi: 10.3390/molecules29071539 (PMC11013151; doi:10.3390/molecules29071539)
Supplement: Supplementary file 1 [file molecules-29-01539-s001.zip]

Archive with 1 entries (1 files):
- molecules-2896315-supplementary.pdf
